# Supplementary material for: Seasonal Dietary Patterns of Tarim Red Deer (Cervus hanglu yarkandensis) Revealed by the trnL Sequencing Approach in the Tarim River Basin (Xinjiang, China)
Source: Ecol Evol. 2025 Dec 23;15(12):e72757. doi: 10.1002/ece3.72757 (PMC12724009; doi:10.1002/ece3.72757)
Supplement: Supplementary file 2 — Data S2: ece372757‐sup‐0002‐Supinfo1.zip. [file ECE3-15-e72757-s001.zip]

Archive with 9 entries (8 files):
- Rfoot/
- Rfoot/FIGURE 2.R
- Rfoot/FIGURE 3.R
- Rfoot/FIGURE 4.R
- Rfoot/FIGURE 5.R
- Rfoot/FIGURE 6a.R
- Rfoot/FIGURE 6b.R
- Rfoot/FIGURE 6c.R
- Rfoot/FIGURE 7.R
