# Supplementary material for: Seasonal Dietary Patterns of Tarim Red Deer (Cervus hanglu yarkandensis) Revealed by the trnL Sequencing Approach in the Tarim River Basin (Xinjiang, China)
Source: Ecol Evol. 2025 Dec 23;15(12):e72757. doi: 10.1002/ece3.72757 (PMC12724009; doi:10.1002/ece3.72757)
Supplement: Supplementary file 2 — Data S2: ece372757‐sup‐0002‐Supinfo1.zip. [file ECE3-15-e72757-s001.zip › Rfoot/FIGURE 2.R]

library(tidyr)
library(ggVennDiagram)
data <- read.table("D:/Rwork/venn.txt", header = TRUE,sep = '\t')

x <- list(data$Winter,
          data$Summer)
# wenn
library(ggplot2)
ggVennDiagram(x, category.names = c("S","W"),
              size=1,lty="longdash",color="white") + 
  scale_fill_gradient(name="Count",low="#EC7D85",high = "#182F6F") +
  hrbrthemes::theme_ipsum(base_family = "sans") +
  labs(title = "",
       caption = "") +
  theme(plot.title = element_text(hjust = 0.5,vjust = .5,color = "black",face = 'bold',
                                  size = 20, margin = margin(t = 1, b = 12)),
        plot.subtitle = element_text(hjust = 0,vjust = .5,size=15),
        plot.caption = element_text(face = 'bold',size = 12),
        panel.grid.major = element_blank(),
        panel.grid.minor = element_blank(),
        axis.text.x = element_blank(),
        axis.text.y = element_blank(),
        axis.title.x = element_blank(),
        axis.title.y = element_blank())
 
