# Supplementary material for: Seasonal Dietary Patterns of Tarim Red Deer (Cervus hanglu yarkandensis) Revealed by the trnL Sequencing Approach in the Tarim River Basin (Xinjiang, China)
Source: Ecol Evol. 2025 Dec 23;15(12):e72757. doi: 10.1002/ece3.72757 (PMC12724009; doi:10.1002/ece3.72757)
Supplement: Supplementary file 2 — Data S2: ece372757‐sup‐0002‐Supinfo1.zip. [file ECE3-15-e72757-s001.zip › Rfoot/FIGURE 3.R]

# 首先，确保安装了ggplot2包
library(ggplot2)
Paired_colors <- brewer.pal(12,'Paired')
Paired_faded <- adjustcolor(brewer.pal(12, "Paired"), 0.5)
print(Paired_faded)

# 翻转颜色顺序
reversed_Paired_colors <- rev(Paired_faded)
# 创建一个数据框，包含分类变量和数值
data <- read_excel('D:/Rwork/Ruse1.xlsx')
a <-data[5:7] 
need <- data$species
beiyong <- stack(a)
data <- data.frame(species = need,beiyong)
data$species <- factor(data$species, levels = c('Others',
                                                'Dodartia orientalis',
                                                'Glycyrrhiza glabra',
                                                'Myricaria bracteata',
                                                'Kalidium gracile',
                                                'Phragmites australis',
                                                'Halimodendron halodendron',
                                                'Chenopodium album',
                                                'Glycyrrhiza inflata',
                                                'Gossypium hirsutum',
                                                'Populus euphratica'
                                              ))
# 使用ggplot2创建柱状堆叠图
ggplot(data, aes(x = ind, y = values, fill = species)) +
  geom_bar(stat = "identity", position = "stack", color = "black") +
  theme_minimal() +
  labs(title = '', x = '', y = "Relative abundance") +
  scale_fill_manual(values=reversed_Paired_colors)+
  theme(legend.position = "right",
        axis.text.x = element_text(angle =0 , hjust = 1, size = 10),
        axis.text.y = element_text(size = 11),
        axis.title.x = element_text(size = 10),
        axis.title.y = element_text(size = 10),
        panel.background = element_rect(fill = "white", colour = "black"),
        panel.border = element_rect(colour = "black", fill = NA, linewidth = 1),
        panel.grid.major = element_line(colour = "grey"),
        panel.grid.minor = element_line(colour = "grey"),
        legend.title = element_text(size = 11),
        legend.text = element_text(size = 10),
        axis.ticks.length = unit(0.1, "cm"), # 设置刻度线长度
        axis.ticks = element_line(color = "black") # 设置刻度线颜色
  ) 
