# Supplementary material for: Seasonal Dietary Patterns of Tarim Red Deer (Cervus hanglu yarkandensis) Revealed by the trnL Sequencing Approach in the Tarim River Basin (Xinjiang, China)
Source: Ecol Evol. 2025 Dec 23;15(12):e72757. doi: 10.1002/ece3.72757 (PMC12724009; doi:10.1002/ece3.72757)
Supplement: Supplementary file 2 — Data S2: ece372757‐sup‐0002‐Supinfo1.zip. [file ECE3-15-e72757-s001.zip › Rfoot/FIGURE 5.R]

library(ggplot2)
library(reshape2)
library(readxl)
library(openxlsx)
library(RColorBrewer)
data <- read_excel('D:/Rwork/Ruse.xlsx')
need <- data$species
need1 <- data[5:43]
need2 <- data$classification
beiyong <- stack(need1)

  # 假设我们有以下数据框，包含物种、样本和相对丰度
# 这里使用示例数据，实际使用时请替换为您的数据
aim <- data.frame(species = need,classification = need2,beiyong)
aim$species <- factor(aim$species, levels = c('Populus euphratica',
                                             'Gossypium hirsutum', 
                                             'Glycyrrhiza inflata',
                                             'Chenopodium album', 
                                             'Halimodendron halodendron', 
                                             'Phragmites australis', 
                                             'Kalidium gracile', 
                                             'Myricaria bracteata', 
                                             'Glycyrrhiza glabra', 
                                             'Dodartia orientalis', 
                                             'Others' 
))

                                              
# 使用ggplot2绘制气泡图
ggplot(aim, aes(x =ind, 
                y = species , 
                size = values, 
                color = classification)) +
  geom_point(alpha = 0.6) + # 设置气泡透明度
  scale_colour_manual(values = c("deciduous tree" = "#9BCD9B",
                                 "forb" = "#528B8B", 
                                 "shrub" = "#483D8B", 
                                 "fix" = "#2F4F4F"),
                      name = "Growth form",
                      labels = c("deciduous tree", 
                                 "fix",
                                 "forb",
                                 "shrub"))+
  scale_size_continuous(range = c(3, 6), name = "Relative abundance") +# 设置气泡大小范围和图例名称 
  theme_minimal() + # 使用简洁的主题
  labs(title = "", x = "", y = "") + # 添加图表标题和轴标签
  theme(legend.position = "right",
        axis.text.x = element_text(angle =90 , hjust = 1, size = 8),
        axis.text.y = element_text(size = 11),
        axis.title.x = element_text(size = 14),
        axis.title.y = element_text(size = 14),
        panel.background = element_rect(fill = "white", colour = "black"),
        panel.border = element_rect(colour = "black", fill = NA, linewidth = 1),
        panel.grid.major = element_line(colour = "grey"),
        panel.grid.minor = element_line(colour = "grey"),
        legend.title = element_text(size = 11),
        legend.text = element_text(size = 10),
        axis.ticks.length = unit(0.1, "cm"), # 设置刻度线长度
        axis.ticks = element_line(color = "black") # 设置刻度线颜色
  ) 
