# Supplementary material for: Seasonal Dietary Patterns of Tarim Red Deer (Cervus hanglu yarkandensis) Revealed by the trnL Sequencing Approach in the Tarim River Basin (Xinjiang, China)
Source: Ecol Evol. 2025 Dec 23;15(12):e72757. doi: 10.1002/ece3.72757 (PMC12724009; doi:10.1002/ece3.72757)
Supplement: Supplementary file 2 — Data S2: ece372757‐sup‐0002‐Supinfo1.zip. [file ECE3-15-e72757-s001.zip › Rfoot/FIGURE 6a.R]

library(permute)
library(lattice)
library(vegan)
library(carData)
library(car)
#shannon
Wdata <- read.csv("D:/Rwork/otuww.csv", row.names = 1)
Wshannon_index <- diversity(Wdata, index = "shannon")
print(Wshannon_index)
wmean_value <- mean(Wshannon_index)
print(wmean_value)
wsd_value <- sd(Wshannon_index)   
wn <- length(Wshannon_index)      
wse <- wsd_value / sqrt(wn) 
print(wse)

Sdata <- read.csv("D:/Rwork/otuss.csv", row.names = 1)
Sshannon_index <- diversity(Sdata, index = "shannon")
print(Sshannon_index)
smean_value <- mean(Sshannon_index)
print(smean_value)
ssd_value <- sd(Sshannon_index)   
sn <- length(Sshannon_index)      
sse <- ssd_value / sqrt(sn) 
print(sse)

data <- read.csv("D:/Rwork/otu0.csv", header = TRUE, row.names = 1, sep = ",", stringsAsFactors = TRUE)
data <- t(data)
shannon_index <- diversity(data, index = "shannon")
print(shannon_index)
mean_value <- mean(shannon_index)
print(mean_value)
sd_value <- sd(shannon_index)   
n <- length(shannon_index)      
se <- sd_value / sqrt(n) 
print(se)

#Normality Test
Wshapiro_test<- shapiro.test(Wshannon_index)
print(Wshapiro_test)

Sshapiro_test<- shapiro.test(Sshannon_index)
print(Sshapiro_test)

shapiro_test<- shapiro.test(shannon_index)
print(shapiro_test)

#leveneTest
group <- read.table("D:/Rwork/group.txt", header = T)
b <- group$Group
a <- data.frame(shannon_index,b)
a$b <- factor(a$b)
leveneTest(shannon_index~b,data=a,center=mean)

# t_test
shannon <- data.frame(shannon_index,group)
t_test <- t.test(shannon_index~b,data=shannon,var.equal = TRUE)
print(t_test)

library(ggplot2)
library(ggsignif)
# 绘制香农指数的箱线图
d <- read.csv("D:/Rwork/group1.csv")
e <- d$Group
shannon <- data.frame(shannon_index,e)
p <- ggplot(shannon, aes(x = e, y = shannon_index, fill = e)) +
  geom_boxplot() +
  labs(title = "", x = "", y = "Shannon Index")+
  theme(legend.position = "right",
        axis.text.x = element_text(angle =0 , hjust = 1, size = 8),
        axis.text.y = element_text(size = 11),
        axis.title.x = element_text(size = 14),
        axis.title.y = element_text(size = 14),
        panel.background = element_rect(fill = "white", colour = "black"),
        panel.border = element_rect(colour = "black", fill = NA, linewidth = 1),
        legend.title = element_text(size = 11),
        legend.text = element_text(size = 10),
        axis.ticks.length = unit(0.1, "cm"), 
        axis.ticks = element_line(color = "black") 
  ) 

p + geom_signif(comparisons = list(c("Winter", "Summer")), test = "t.test")
