# Supplementary material for: Seasonal Dietary Patterns of Tarim Red Deer (Cervus hanglu yarkandensis) Revealed by the trnL Sequencing Approach in the Tarim River Basin (Xinjiang, China)
Source: Ecol Evol. 2025 Dec 23;15(12):e72757. doi: 10.1002/ece3.72757 (PMC12724009; doi:10.1002/ece3.72757)
Supplement: Supplementary file 2 — Data S2: ece372757‐sup‐0002‐Supinfo1.zip. [file ECE3-15-e72757-s001.zip › Rfoot/FIGURE 6b.R]

library(permute)
library(lattice)
library(vegan)
library(ggplot2)
library(ggsignif)
#richness-specnumber
Wdata <- read.csv("D:/Rwork/otuww.csv", row.names = 1)
Wrichness <- specnumber(Wdata)
print(Wrichness)
wmean_value <- mean(Wrichness)
print(wmean_value)
wsd_value <- sd(Wrichness)   
wn <- length(Wrichness)      
wse <- wsd_value / sqrt(wn) 
print(wse)

Sdata <- read.csv("D:/Rwork/otuss.csv", row.names = 1)
Srichness <- specnumber(Sdata)
print(Srichness)
smean_value <- mean(Srichness)
print(smean_value)
ssd_value <- sd(Srichness)   
sn <- length(Srichness)      
sse <- ssd_value / sqrt(sn) 
print(sse)

data <- read.csv("D:/Rwork/otu0.csv", row.names = 1)
data <- t(data)
richness <- specnumber(data)
print(richness)
mean_value <- mean(richness)
print(mean_value)
sd_value <- sd(richness)   
n <- length(richness)      
se <- sd_value / sqrt(n) 
print(se)
#Normality Test
Wshapiro_test<- shapiro.test(Wrichness)
print(Wshapiro_test)

Sshapiro_test<- shapiro.test(Srichness)
print(Sshapiro_test)

shapiro_test<- shapiro.test(richness)
print(shapiro_test)

#leveneTest
group <- read.table("D:/Rwork/group.txt", header = T)
b <- group$Group
a <- data.frame(richness,b)
a$b <- factor(a$b)
leveneTest(richness~b,data=a,center=mean)

# t_test
data <- data.frame(richness, group)
t_test <- t.test(richness ~ Group, data = data,var.equal = TRUE)
print(t_test)

# box plot
p<-ggplot(data, aes(x = Group, y = richness, fill = Group)) +
  geom_boxplot() +
  labs(title = "", x = "", y = "Richness Index")+
 theme(legend.position = "right",
      axis.text.x = element_text(angle =0 , hjust = 1, size = 8),
      axis.text.y = element_text(size = 11),
      axis.title.x = element_text(size = 14),
      axis.title.y = element_text(size = 14),
      panel.background = element_rect(fill = "white", colour = "black"),
      panel.border = element_rect(colour = "black", fill = NA, linewidth = 1),
      legend.title = element_text(size = 11),
      legend.text = element_text(size = 10),
      axis.ticks.length = unit(0.1, "cm"),
      axis.ticks = element_line(color = "black") 
) 
p + geom_signif(comparisons = list(c("Summer", "Winter")), test = "t.test")
