# Supplementary material for: Seasonal Dietary Patterns of Tarim Red Deer (Cervus hanglu yarkandensis) Revealed by the trnL Sequencing Approach in the Tarim River Basin (Xinjiang, China)
Source: Ecol Evol. 2025 Dec 23;15(12):e72757. doi: 10.1002/ece3.72757 (PMC12724009; doi:10.1002/ece3.72757)
Supplement: Supplementary file 2 — Data S2: ece372757‐sup‐0002‐Supinfo1.zip. [file ECE3-15-e72757-s001.zip › Rfoot/FIGURE 6c.R]

library(permute)
library(lattice)
library(vegan)
library(spaa)
#niche width
Wdata <- read.csv("D:/Rwork/Wplant.csv", row.names = 1)
Wniche_width <- niche.width(Wdata, method = c("levins"))
Wniche_width <- t(Wniche_width)
print(Wniche_width)
wmean_value <- mean(Wniche_width)
print(wmean_value)
wsd_value <- sd(Wniche_width)   
wn <- length(Wniche_width)      
wse <- wsd_value / sqrt(wn) 
print(wse)

Sdata <- read.csv("D:/Rwork/Splant.csv", row.names = 1)
Sniche_width <- niche.width(Sdata, method = c("levins"))
Sniche_width <- t(Sniche_width)
smean_value <- mean(Sniche_width)
print(smean_value)
ssd_value <- sd(Sniche_width)   
sn <- length(Sniche_width)      
sse <- ssd_value / sqrt(sn) 
print(sse)

data <- read.csv("D:/Rwork/plant.csv", header = TRUE, row.names = 1, sep = ",", stringsAsFactors = TRUE)
niche_width <- niche.width(data, method = c("levins"))
niche_width <- t(niche_width)
print(niche_width)
mean_value <- mean(niche_width)
print(mean_value)
sd_value <- sd(niche_width)   
n <- length(niche_width)      
se <- sd_value / sqrt(n) 
print(se)
#Normality Test
Wshapiro_test<- shapiro.test(Wniche_width)
print(Wshapiro_test)

Sshapiro_test<- shapiro.test(Sniche_width)
print(Sshapiro_test)

shapiro_test<- shapiro.test(niche_width)
print(shapiro_test)

#leveneTest
group <- read.table("D:/Rwork/group.txt", header = T)
b <- group$Group
a <- data.frame(niche_width,b)
a$b <- factor(a$b)
leveneTest(niche_width~b,data=a,center=mean)

#wilcox
group <- read.table("D:/Rwork/group.txt", header = T)
data <- data.frame(niche_width,group)
wilcox.test <- wilcox.test(niche_width~b,data=data )
print(wilcox.test)

p <- ggplot(data, aes(x = Group, y = niche_width, fill = Group)) +
  geom_boxplot() +
  labs(title = "", x = "", y = "niche_width")+
  theme(legend.position = "right",
        axis.text.x = element_text(angle =0 , hjust = 1, size = 8),
        axis.text.y = element_text(size = 11),
        axis.title.x = element_text(size = 14),
        axis.title.y = element_text(size = 14),
        panel.background = element_rect(fill = "white", colour = "black"),
        panel.border = element_rect(colour = "black", fill = NA, linewidth = 1),
        legend.title = element_text(size = 11),
        legend.text = element_text(size = 10),
        axis.ticks.length = unit(0.1, "cm"), 
        axis.ticks = element_line(color = "black") ) 
p + geom_signif(comparisons = list(c("Summer", "Winter")), test = "wilcox.test")
