# Supplementary material for: Seasonal Dietary Patterns of Tarim Red Deer (Cervus hanglu yarkandensis) Revealed by the trnL Sequencing Approach in the Tarim River Basin (Xinjiang, China)
Source: Ecol Evol. 2025 Dec 23;15(12):e72757. doi: 10.1002/ece3.72757 (PMC12724009; doi:10.1002/ece3.72757)
Supplement: Supplementary file 2 — Data S2: ece372757‐sup‐0002‐Supinfo1.zip. [file ECE3-15-e72757-s001.zip › Rfoot/FIGURE 7.R]

library(permute)
library(lattice)
library(vegan)
library(ggplot2)
library(ggrepel)
library(ggforce)
library(concaveman) 
# 读取物种组成数据
otu_raw<- read.csv("D:/Rwork/otu.csv", header = TRUE, row.names = 1, sep = ",", stringsAsFactors = TRUE)
otu <- t(otu_raw)
group <- read.table("D:/Rwork/group.txt", header = T)
distance <- vegdist(otu, method = "bray")
anosim_result <- anosim(distance, group$Group)
anosim_result
anosim_p <- with(group, anosim_result)
summary(anosim_p)

set.seed(123) # 设置随机种子以确保结果可重复
nmds <- metaMDS(distance, k = 2) # k为维度数，这里设置为2
print(nmds)
stress <- nmds$stress
stress<- round(stress, 3)
stressplot(nmds)
points <- as.data.frame(nmds$points)
points$samples <- row.names(points)
# 绘制NMDS散点图
p <- ggplot(points, aes(x = MDS1, y = MDS2)) +
  geom_point(size = 5) + # 假设env中有一个名为Group的分组变量
  theme_minimal() +
  labs(title = "NMDS Plot", x = "MDS1", y = "MDS2")
print(p)

#读入分组文件
group <- read.table("D:/Rwork/group.txt", sep='\t', header=T)
#修改列名
colnames(group) <- c("samples","group")
#将绘图数据和分组合并
df <- merge(points,group,by="samples")
head(df)
#使用ggplot2包绘图
color=c("Summer"="#104E8B","Winter"="#1597A5")#颜色变量
p1 <- ggplot(df,aes(x=MDS1,y=MDS2))+#指定数据、X轴、Y轴，颜色
  theme_bw()+#主题设置
  geom_point(aes(color = group), shape = 15, size=3)+#绘制点图并设定大小
  theme(panel.grid = element_blank())+
  geom_vline(xintercept = 0,lty="dashed", size = 1, color = 'grey50')+
  geom_hline(yintercept = 0,lty="dashed", size = 1, color = 'grey50')+#图中虚线
  geom_text(aes(label=samples, y=MDS2+0.03,x=MDS1+0.03,
                vjust=0, color = group),size=2, show.legend = F)+#添加数据点的标签
  stat_ellipse(data=df,
               geom = "polygon",level=0.95,
               color="#1597A5",linetype = "dashed",size=0.5,
               aes(fill = group),
               alpha=0.2)+
  scale_color_manual(values = color) +#点的颜色设置
  scale_fill_manual(values = color)+#椭圆颜色
  theme(axis.title.x=element_text(size=12),#修改X轴标题文本
        axis.title.y=element_text(size=12,angle=90),#修改y轴标题文本
        axis.text.y=element_text(size=10),#修改x轴刻度标签文本
        axis.text.x=element_text(size=10),#修改y轴刻度标签文本
        panel.border = element_rect(colour = "black", fill = NA, linewidth = 1),
        panel.grid=element_blank())#隐藏网格线#添加应力函数值
p2 <- p1 + annotate("text", x = 1.8, y = 1.25, label = sprintf("%.3f", stress), size = 5, color = "black") +
  theme(plot.margin = unit(c(1, 1, 1, 1), "cm")) 
p2

# 读取OTU丰度表
otu <- read.csv("D:/Rwork/otu.csv",row.names = 1)
# 读取分组信息
group <- read.csv("D:/Rwork/group1.csv")

# 计算Bray-Curtis距离矩阵
otu1 <- rowSums(otu)
otu <- otu[otu1>0,]
otu <- t(otu)
# 运行PERMANOVA分析
adonis_result <- adonis2(otu ~ Group, data = group,permutations = 999,method = "bray")
adonis_result# 假设`group`是分组信息的列名
